# Supplementary material for: Microbiological Profiles after Out-of-Hospital Cardiac Arrest: Exploring the Relationship between Infection, Inflammation, and the Potential Effects of Mechanical Circulatory Support
Source: J Clin Med. 2024 Jul 23;13(15):4297. doi: 10.3390/jcm13154297 (PMC11312496; doi:10.3390/jcm13154297)
Supplement: Supplementary file 1 [file jcm-13-04297-s001.zip]

Archive with 1 entries (1 files):
- jcm-3103173-supplementary.pdf
